# Supplementary material for: Differences in Medium-Induced Conformational Plasticity Presumably Underlie Different Cytotoxic Activity of Ricin and Viscumin
Source: Biomolecules. 2022 Feb 11;12(2):295. doi: 10.3390/biom12020295 (PMC8961613; doi:10.3390/biom12020295)
Supplement: Supplementary file 1 [file biomolecules-12-00295-s001.zip]

Archive with 1 entries (1 files):
- biomolecules-1564702-supplementary.pdf
